# Supplementary material for: Exploring the causal effect of omega-3 polyunsaturated fatty acid levels on the risk of type 1 diabetes: a Mendelian randomization study
Source: Front Genet. 2024 Jul 8;15:1353081. doi: 10.3389/fgene.2024.1353081 (PMC11260775; doi:10.3389/fgene.2024.1353081)
Supplement: Supplementary file 1 [file Table3.XLSX]

## Sheet: Sheet1
Supplementary Table 5: Harmonized exposure and outcome instrumental variables
SNP	effect_allele.exposure	other_allele.exposure	effect_allele.outcome	other_allele.outcome	beta.exposure	beta.outcome	eaf.exposure	eaf.outcome	chr	pos	se.outcome	pval.outcome	pval.exposure	se.exposure	MAF	PVE	FSTAT
rs10184054	G	C	G	C	-0.0361462	-0.0042	0.224107	0.2247	2	21203877	0.028	0.8809	5.60015e-15	0.00486548	0.224107	0.000479702	55.1908
rs10455872	G	A	G	A	-0.0629576	-0.0114	0.078988	0.0878	6	161010118	0.044	0.795	2.80027e-17	0.00753435	0.078988	0.000606802	69.8228
rs11242109	T	G	T	G	0.0240622	0.0137	0.479016	0.4788	5	131677047	0.0235	0.560101	2.39999e-09	0.0040658	0.479016	0.000304475	35.0244
rs112875651	A	G	A	G	-0.0873719	0.0385	0.392346	0.4062	8	126506694	0.0255	0.1307	3.50026e-98	0.00422001	0.392346	0.0037137	428.656
rs1132899	C	T	C	T	0.0270834	-0.0664	0.509603	0.5099	19	45448036	0.0254	0.00901094	8.60003e-11	0.00410188	0.490397	0.00037895	43.5946
rs11563251	T	C	T	C	0.0349727	-0.0048	0.110601	0.1179	2	234679384	0.0381	0.8989	3.2e-08	0.00647476	0.110601	0.000253634	29.1745
rs1167998	A	C	A	C	0.0713574	0.0359	0.644674	0.6504	1	62931632	0.0246	0.1448	3.59998e-66	0.00425038	0.355326	0.00244492	281.848
rs117143374	C	T	C	T	-0.0370966	-0.0416	0.142254	0.1409	21	40555561	0.0346	0.2296	2.19999e-10	0.005847	0.142254	0.00034991	40.2526
rs117733303	G	A	G	A	-0.115945	-0.0544	0.018513	0.0197	6	160922870	0.087	0.5313	1.39991e-15	0.0150731	0.018513	0.000514258	59.1686
rs12226389	C	T	C	T	-0.050608	-0.0231	0.18582	0.1875	11	61823630	0.0308	0.4536	1.10002e-22	0.00524839	0.18582	0.000807869	92.9777
rs1260326	C	T	C	T	-0.0820592	0.0331	0.60401	0.5993	2	27730940	0.0239	0.1663	8.4004e-88	0.0041534	0.39599	0.00338284	390.337
rs13424225	T	G	T	G	0.0221268	-0.0224	0.449809	0.4475	2	241214158	0.0244	0.3591	2.19999e-08	0.00408591	0.449809	0.00025495	29.3259
rs139974673	C	T	C	T	0.117987	-0.0223	0.025918	0.0267	15	44027885	0.0742	0.7641	2.29985e-21	0.0128075	0.025918	0.000737437	84.8657
rs143355652	T	C	T	C	-0.154138	0.1419	0.010467	0.0127	11	61453822	0.1073	0.186	9.3994e-14	0.0204073	0.010467	0.000495837	57.048
rs144018203	C	G	C	G	0.107134	0.0105	0.010653	0.0115	11	116916060	0.1258	0.9332	4.20001e-08	0.02049	0.010653	0.000237669	27.3378
rs1672811	C	T	C	T	0.0251849	-0.0214	0.748488	0.7498	16	15501099	0.0271	0.4307	2.99999e-08	0.0046967	0.251512	0.000249972	28.7533
rs16940904	T	C	T	C	-0.0355285	-0.0952	0.226571	0.2355	17	44186063	0.0281	0.000688098	3.90032e-14	0.0048772	0.226571	0.000461231	53.0646
rs174564	G	A	G	A	-0.337094	-0.0487	0.347013	0.3445	11	61588305	0.0248	0.0492901	1e-200	0.00424185	0.347013	0.0520571	6315.15
rs1800978	G	C	G	C	-0.0373414	0.0889	0.123991	0.127	9	107665978	0.0348	0.0105801	5.19996e-09	0.00619432	0.123991	0.000315909	36.3401
rs182611493	G	A	G	A	-0.209571	0.0457	0.012519	0.0146	19	19458388	0.1158	0.693201	1.10002e-27	0.0195777	0.012519	0.000995434	114.586
rs2394976	T	G	T	G	-0.0461429	0.5843	0.161648	0.172	6	31311912	0.033	2.89868e-70	1.20005e-15	0.00550837	0.161648	0.000609824	70.1707
rs261290	C	T	C	T	-0.114383	0.0146	0.654653	0.6507	15	58678720	0.0248	0.5553	3.89942e-161	0.00428189	0.345347	0.00616696	713.583
rs3018731	G	A	G	A	-0.0353357	-0.0338	0.717549	0.6983	11	61248776	0.0281	0.2288	1.99986e-14	0.00456603	0.282451	0.000520511	59.8883
rs3129962	A	G	G	C	-0.0392017	-0.3573	0.129765	0.2079	6	32379383	0.0367	1.85183e-22	1.79999e-09	0.00603734	0.129765	0.000366493	42.161
rs3129962	A	G	A	G	-0.0392017	0.7618	0.129765	0.1358	6	32379383	0.0353	3.65595e-103	1.79999e-09	0.00603734	0.129765	0.000366493	42.161
rs34663616	A	C	A	C	0.0356728	0.0193	0.137654	0.1452	15	58569330	0.0353	0.5843	4.39997e-10	0.00602277	0.137654	0.000304969	35.0812
rs35135293	T	C	T	C	-0.0208868	-0.0254	0.51675	0.5163	2	20363666	0.0236	0.282	3.89996e-08	0.00408348	0.48325	0.000227452	26.1623
rs4000713	A	G	A	G	-0.0288196	-0.02	0.295408	0.2921	7	25990597	0.0263	0.4482	1e-11	0.00446039	0.295408	0.000362893	41.7468
rs4860987	T	A	T	A	0.0463493	-0.0085	0.258609	0.2575	4	69491284	0.0328	0.7945	1.20005e-21	0.00491057	0.258609	0.000774091	89.0871
rs5112	G	C	G	C	0.0476852	-0.0174	0.533736	0.542	19	45430280	0.0291	0.550201	9.09913e-30	0.00437178	0.466264	0.00103349	118.972
rs55891451	C	A	C	A	0.0341853	-0.0552	0.201728	0.2024	10	96734676	0.0297	0.0629202	4.60045e-12	0.00508075	0.201728	0.000393512	45.2705
rs58542926	T	C	T	C	-0.171666	-0.0157	0.074383	0.0829	19	19379549	0.0436	0.718399	1.39959e-113	0.00775231	0.074383	0.00424585	490.342
rs6129624	A	G	A	G	-0.0257607	0.0295	0.335237	0.3375	20	39167592	0.025	0.238	5.1e-10	0.00437946	0.335237	0.00030078	34.5992
rs62466318	T	C	T	C	-0.0721329	-0.0244	0.204178	0.2029	7	73042085	0.0302	0.4192	1.20005e-45	0.00506371	0.204178	0.00176145	202.918
rs629301	T	G	T	G	0.0382887	0.0582	0.778033	0.7769	1	109818306	0.0284	0.0401301	1.29987e-14	0.00488385	0.221967	0.000534184	61.4623
rs633695	G	A	G	A	0.0840069	-0.0205	0.292348	0.29	15	58725839	0.0272	0.451	9.09913e-80	0.00448287	0.292348	0.00304438	351.164
rs6601924	C	T	C	T	0.0350603	-0.0029	0.845765	0.847	10	5247302	0.0324	0.9286	8.50002e-10	0.00563873	0.154235	0.000336069	38.6599
rs6693447	G	T	G	T	0.0229488	0.0495	0.461686	0.4572	1	2330190	0.0255	0.0518704	4.79999e-09	0.00407772	0.461686	0.000275341	31.6722
rs673335	C	T	C	T	-0.0669996	0.0229	0.159762	0.1592	11	75450576	0.0316	0.4686	1.10002e-34	0.00554146	0.159762	0.00126955	146.18
rs6882345	A	G	A	G	0.0288844	-0.0004	0.632863	0.6326	5	156397673	0.0242	0.9878	1.9002e-13	0.00421159	0.367137	0.000408849	47.0356
rs72789541	A	T	A	T	-0.0810999	0.0089	0.29597	0.2922	16	15127534	0.0263	0.735401	5.60015e-75	0.00446068	0.29597	0.00286614	330.545
rs73109460	A	G	A	G	-0.0349475	0.0362	0.123622	0.1275	7	44786840	0.037	0.3267	9.20005e-10	0.006216	0.123622	0.000274787	31.6084
rs737338	T	C	T	C	-0.0726631	-0.0097	0.035186	0.0418	19	11347657	0.062	0.8752	3.50026e-11	0.0110354	0.035186	0.000376872	43.3555
rs77960347	G	A	G	A	0.161749	0.0274	0.013239	0.0154	18	47109955	0.103	0.7903	7.19946e-22	0.0177574	0.013239	0.00072097	82.9692
rs7819706	G	A	G	A	-0.0396447	0.0159	0.118291	0.1218	8	19844415	0.0354	0.6538	1.79999e-10	0.00628878	0.118291	0.000345456	39.7402
rs7924036	T	G	T	G	0.0233527	0.0052	0.504205	0.5034	10	65191645	0.0234	0.823	5.49997e-10	0.00406452	0.495795	0.00028697	33.0102
rs7970695	A	G	A	G	-0.0253039	-0.001	0.620549	0.6208	12	121423376	0.024	0.9677	1.2e-10	0.00419603	0.379451	0.00031613	36.3656
rs9304381	T	C	T	C	0.0528854	-0.0359	0.818434	0.8251	18	47158234	0.0306	0.242	5.19996e-24	0.00527814	0.181566	0.000872241	100.393
rs964184	C	G	C	G	-0.116637	0.0272	0.867229	0.8628	11	116648917	0.0342	0.4265	8.9002e-87	0.00596503	0.132771	0.00331369	382.331
rs9987289	G	A	G	A	0.0566995	0.0321	0.909151	0.91	8	9183358	0.0412	0.4371	3.19963e-16	0.00707191	0.090849	0.000558661	64.2802
KEY
eaf.exposure : effect allele frequency of instruments in exposure dataset
eaf.outcome: effect allele frequency of instruments in outcome dataset
chr : Chromosome
pos: Position of the variant with reference to GRCh37, Hg19
se.outcome: Standard error of effect size estimate in outcome dataset
pval.outcome: P-value of association between variant and outcome
pval.exposure: P-value of association between variant and exposure
se.exposure: Standard error of effect size estimate in exposure dataset
MAF: Minor allele frequency
PVE: Proportion of variance explaine by genetic variants
FSTAT: F-statistic
