# Supplementary material for: Exploring the causal effect of omega-3 polyunsaturated fatty acid levels on the risk of type 1 diabetes: a Mendelian randomization study
Source: Front Genet. 2024 Jul 8;15:1353081. doi: 10.3389/fgene.2024.1353081 (PMC11260775; doi:10.3389/fgene.2024.1353081)
Supplement: Supplementary file 3 [file Table6.XLSX]

## Sheet: Sheet1
S3 Table: MR-PRESSO evaluation of horizontal pleiotropy
Raw and outlier-corrected MR analysis results.
MR Analysis	Causal Estimate	Sd	T-stat	P-value	Global test RSSobs	Global test p-value	distortion coefficient	distortion test p-value
Raw	-0.0816524	0.250682	-0.325721	0.746292	883.438	<0.001	-26.2379	0.456
Outlier-corrected	-0.0646814	0.0902214	-0.716918	0.477926
Pleiotropy coefficients per SNP
SNP	RSSobs	Pvalue
rs55891451	0.00027709	1
rs34663616	0.000246983	1
rs6129624	0.00105933	1
rs2394976	0.00414929	0.63
rs6882345	3.80045e-06	1
rs4860987	0.00183536	1
rs4000713	0.00200598	1
rs144018203	0.00412419	1
rs182611493	0.000754134	1
rs1800978	0.000750669	1
rs6601924	0.000426249	1
rs1167998	0.000162968	1
rs1260326	0.0169376	1
rs11563251	0.000376181	1
rs3129962	0.00971965	<0.042
rs3129962	0.0316082	<0.042
rs10455872	0.000834084	1
rs139974673	0.34113	<0.042
rs737338	3.17049e-05	1
rs72789541	0.00135906	1
rs10184054	0.579887	<0.042
rs9304381	0.000496538	1
rs13424225	0.000738278	1
rs62466318	0.000503396	1
rs9987289	0.00249146	1
rs964184	0.000974255	1
rs5112	0.000755525	1
rs633695	0.000950718	1
rs77960347	0.00380356	1
rs1132899	0.000197548	1
rs117143374	1.39719e-09	1
rs3018731	0.00265254	1
rs174564	0.000312406	1
rs6693447	3.86966e-06	1
rs112875651	0.0010455	1
rs58542926	0.000246483	1
rs16940904	0.00167438	1
rs629301	0.0001616	1
rs7819706	5.08192e-05	1
rs673335	9.46607e-06	1
rs7924036	0.00101609	1
rs7970695	0.00136501	1
RSSobs: observed residual sum of squares
P-values in red text correspond to the 4 outlier variants
