# Supplementary material for: Exploring the causal effect of omega-3 polyunsaturated fatty acid levels on the risk of type 1 diabetes: a Mendelian randomization study
Source: Front Genet. 2024 Jul 8;15:1353081. doi: 10.3389/fgene.2024.1353081 (PMC11260775; doi:10.3389/fgene.2024.1353081)
Supplement: Supplementary file 5 [file Table4.XLSX]

## Sheet: Sheet12
Supplementary Table 3: PhenoScanner traits associated with instrumental variables SNPs used in MR analysis.
Traits are grouped into 9 categories . Traits which could not be grouped into any of the 9 categories were placed in the 'others' category. The number at the end of each PhenoScanner trait represents the number of snps associated with the trait.
Trait categories and accociated SNPs	PhenoScanner traits
lipid-associated traits (N=132)	1 alkyl 2 acetylglycerophosphocholine esterase-1
rs10184054	APOA1 assay lipoprotein fraction concentration-1
rs10455872	APOB apolipoprotein B-2
rs112875651	APOB apolipoprotein B response after 40mg daily simvastatin treatment-1
rs1132899	APOC3 apolipoprotein C III-1
rs11563251	DPA 22:5n3-1
rs1167998	HDL cholesterol-5
rs117733303	HDL cholesterol and Triglycerides-1
rs1260326	HDL cholesterol mean size lipoprotein fraction concentration-1
rs1800978	High density lipoprotein-4
rs261290	Hypertriglyceridemia-2
rs5112	IFT172 gene expression in adipose tissue-1
rs58542926	IFT172 gene expression in human omental fat-1
rs6129624	IFT172 trancript levels in human subcutaneous fat-1
rs62466318	Intermediate LDL cholesterol by NMR-1
rs629301	LDL cholesterol-11
rs633695	LDL cholesterol response after 40mg daily simvastatin treatment-1
rs6601924	LDL cholesterol response to statins absolute change in LDL cholesterol-1
rs7819706	Lipid metabolism phenotypes-2
rs7970695	Lipids-1
rs9304381	Lipoprotein A Lpa-1
rs964184	Lipoprotein associated phospholipase A2 activity and mass-1
rs9987289	Lipoprotein associated phospholipase A2 activity change in response to statin therapy-1
rs9987289	Lipoprotein associated phospholipase A2 mass Lp-21
	Lipoprotein phospholipase A2 activity in cardiovascular disease-1
	Medication for cholesterol, blood pressure or diabetes: cholesterol lowering medication-15
	Metabolic syndrome domains Atherogenic Dyslipidemia PC-11
	Phospholipid levels plasma-2
	Plasma docosapentaenoic acid levels-1
	Plasma palmitoleic acid-2
	Postprandial triglyceride response to high fat diet meal-1
	Response to statin therapy LDL C-1
	Response to statins LDL cholesterol change-1
	Rosuvastatin induced change in lipoprotein associated phospholipase A2 activity Lp-21
	Total cholesterol-20
	Total cholesterol to HDL cholesterol ratio-1
	Treatment with atorvastatin-5
	Treatment with bezafibrate-1
	Treatment with ezetimibe-3
	Treatment with fenofibrate-1
	Treatment with lipitor 10mg tablet-2
	Treatment with rosuvastatin-1
	Treatment with simvastatin-5
	Triglicerides-12
	Triglycerides by NMR lipoprotein fraction-1
	Triglycerides by NMR lipoprotein fraction in fasting sample-1
	Triglycerides change with statins-2
	Triglycerides lipoprotein fraction-1
	TriglyceridesHDL cholesterol ratio exam-11
	Very low density lipoprotein cholesterol levels-1
	VLDL cholesterol large lipoprotein fraction concentration-1
	VLDL cholesterol particle diameter-1
	VLDL cholesterol small lipoprotein fraction concentration in fasting sample-1
Blood-related traits (N=169)
rs10184054	Basophil count-2
rs11242109	Basophil percentage of granulocytes-1
rs112875651	Blood metabolite levels-2
rs1167998	Blood proteins-1
rs117143374	Eosinophil count-5
rs1260326	Eosinophil percentage of granulocytes-2
rs139974673	Eosinophil percentage of white cells-1
rs16940904	FVII-1
rs174564	Granulocyte count-7
rs2394976	Granulocyte percentage of myeloid white cells-3
rs5112	Hematocrit-7
rs58542926	Hematological and biochemical traits-2
rs62466318	Hemoglobin concentration-5
rs673335	High light scatter percentage of red cells-7
rs6882345	High light scatter reticulocyte count-7
rs7819706	High light scatter reticulocyte percentage of red cells-1
rs7924036	IFT172 expression in Lymphocytes lymphoblastoid cell lines tissue-1
rs964184	IFT172 gene expression in peripheral blood leucocytes-1
rs9987289	Immature fraction of reticulocytes-1
rs7970695	Lymphocyte count-3
	Lymphocyte percentage of white cells-4
	Mean corpuscular hemoglobin-3
	Mean corpuscular volume-1
	Mean platelet volume-6
	Monocyte count-2
	Monocyte percentage of white cells-5
	Myeloid white cell count-6
	Neutrophil count-8
	Neutrophil percentage of granulocytes-3
	Neutrophil percentage of white cells-2
	Plasma lactate levels-1
	Plasma protein C levels-1
	Platelet count-10
	Platelet distribution width-4
	Plateletcrit-9
	Red blood cell count-5
	Red cell distribution width-9
	Reticulocyte count-7
	Reticulocyte fraction of red cells-3
	Sum basophil neutrophil counts-6
	Sum eosinophil basophil counts-4
	Sum neutrophil eosinophil counts-5
	White blood cell count-5
Body composition (N=118)
rs11242109	Arm fat mass left-1
rs112875651	Arm fat mass right-1
rs1260326	Arm fat percentage left-1
rs139974673	Arm fat percentage right-1
rs16940904	Arm fat-free mass left-7
rs2394976	Arm fat-free mass right-6
rs58542926	Arm predicted mass left-7
rs62466318	Arm predicted mass right-6
rs6601924	Hand grip strength left-1
rs72789541	Hand grip strength right-1
rs7924036	Impedance of arm left-5
	Impedance of arm right-5
	Impedance of leg left-4
	Impedance of leg right-3
	Impedance of whole body-5
	Leg fat mass left-2
	Leg fat-free mass left-8
	Leg fat-free mass right-8
	Leg predicted mass left-8
	Leg predicted mass right-8
	Trunk fat mass-1
	Trunk fat-free mass-7
	Trunk predicted mass-7
	Whole body fat mass-1
	Whole body fat-free mass-7
	Whole body water mass-7
Anthropometric traits (N=43)
rs11242109	Basal metabolic rate-6
rs112875651	Birth weight-1
rs1260326	Body mass index-1
rs139974673	Comparative body size at age 10-7
rs16940904	HDL cholesterol and Waist circumference-1
rs174564	Height-10
rs1800978	Hip circumference-4
rs2394976	Sitting height-7
rs58542926	Waist circumference and related phenotypes-1
rs6129624	Waist hip ratio adjusted for physical activity-1
rs62466318	Weight-4
rs72789541
rs7924036
rs7970695
rs9987289
Cardiovascular-associted traits (N= 30)
rs10455872	Acute myocardial infarction-1
rs112875651	Angina pectoris-2
rs112875651	Aortic valve and mitral annular calcium-1
rs117733303	Aortic valve calcification-1
rs1260326	Cardiovascular disease risk factors-1
rs16940904	Chronic ischaemic heart disease-1
rs174564	Chronic ischaemic heart disease-1
rs2394976	Coronary artery disease-7
rs629301	Coronary artery disease or large artery stroke-1
rs7819706	Diastolic blood pressure-2
rs7924036	Myocardial infarction-2
rs7970695	Pulse rate-2
rs964184	Resting heart rate-1
	Systolic blood pressure-1
	Treatment with clopidogrel-1
	Treatment with ramipril-1
	Vascular or heart problems diagnosed by doctor: angina-1
	Vascular or heart problems diagnosed by doctor: heart attack-3
Renal traits (N=17)
rs1260326	Chronic kidney disease-1
rs1260326	Glomerular filtration rate-1
rs62466318	Glomerular filtration rate creatinine-2
rs7924036	Glomerular filtration rate in non diabetics creatinine-2
	Renal overload gout-1
	Serum creatinine-1
	Serum creatinine estimated glomerular filtration rate eGFR age 65-1
	Serum creatinine estimated glomerular filtration rate eGFR females-1
	Serum creatinine estimated glomerular filtration rate eGFR no hypertension-1
	Serum creatinine estimated glomerular filtration rate eGFR without diabetes-1
	Sodium in urine-3
	Treatment with allopurinol-1
	Uric acid-1
Diabetes (N = 17)
rs1260326	2 hour glucose-2
rs2394976	Diabetes diagnosed by doctor-2
rs58542926	Fasting glucose-2
rs9987289	Fasting insulin-1
	Glucose tolerance test-1
	Glycemic traits pregnancy-1
	log Fasting insulin-1
	log Fasting insulin adjusted for BMI-1
	Medication for cholesterol, blood pressure or diabetes: insulin-2
	Metabolic syndrome domains Elevated plasma glucose-1
	Treatment with insulin-1
	Type II diabetes-2
Inflammation (N = 14)
rs11242109	Allergic disease-1
rs1260326	Asthma-3
rs174564	C reactive protein-4
rs2394976	Crohns disease-2
rs7970695	Hayfever, allergic rhinitis or eczema-1
rs9987289	Inflammatory bowel disease-2
	Plasma C reactive protein female-1
Liver-related traits (N = 14)
rs11563251	Albumin-1
rs1260326	CELSR2 gene expression in human liver-1
rs2394976	Cholelithiasis-1
rs629301	Gamma glutamyl transferase-3
rs7970695	IFT172 gene expression in human liver-1
	Nonalcoholic fatty liver disease-1
	Primary sclerosing cholangitis-1
	PSMA5 gene expression in human liver-1
	PSRC1 gene expression in human liver-1
	SORT1 gene expression in human liver-1
	SYPL2 gene expression in human liver-1
	Total bilirubin-1
Others (N=174)
	Age at menarche-2
rs10184054	Age completed full time education-1
rs10455872	Age related disease endophenotypes-2
rs11242109	Age related diseases mortality and associated endophenotypes-1
rs112875651	Age-related macular degeneration-1
rs1132899	Alcohol consumption-4
rs1167998	Alzheimers disease-2
rs117733303	Average weekly champagne plus white wine intake-1
rs1260326	C reactive protein levels or total cholesterol levels pleiotropy-2
rs139974673	C reactive protein levels or triglyceride levels pleiotropy-1
rs16940904	Circulating a tocopherol concentrations following 3 y of controlled vitamin E supplementation in men-1
rs174564	Daytime dozing or sleeping-2
rs1800978	Doctor diagnosed sarcoidosis-1
rs182611493	Fed-up feelings-1
rs2394976	Forced expiratory volume in 1-second-2
rs261290	Forced expiratory volume in 1-second, predicted percentage-2
rs4860987	Forced vital capacity-2
rs5112	Frequency of tenseness or restlessness in last 2 weeks-1
rs58542926	Getting up in morning-1
rs62466318	Gout-1
rs6882345	Hair or balding pattern: pattern-31
rs7819706	Hair or balding pattern: pattern-42
rs7924036	Hand grip strength left1
rs7970695	Hand grip strength right-1
rs964184	Heel bone mineral density-2
rs9987289	High grade serous ovarian cancer-1
	IgA deficiency-1
	IgG fucosylation-1
	Illnesses of father: heart disease-4
	Illnesses of father: none of the above, group-11
	Illnesses of mother: heart disease-3
	Illnesses of mother: parkinsons disease-1
	Illnesses of siblings: heart disease-1
	Illnesses of siblings: none of the above, group-11
	Intestinal malabsorption-1
	Invasive ovarian cancer-1
	Irritability-1
	Long-standing illness, disability or infirmity-1
	Lp2 activity-2
	Medication for cholesterol, blood pressure or diabetes: none of the above-5
	Medication for pain relief, constipation, heartburn: aspirin-4
	Medication for pain relief, constipation, heartburn: none of the above-2
	Medication for pain relief, constipation, heartburn: paracetamol-2
	Metabolic syndrome-1
	Metabolic syndrome bivariate traits-1
	Metabolic syndrome domains Multivariate analysis-2
	Metabolic syndrome in subjects without diabetes-1
	Metabolic syndrome-2
	Metabolism-2
	Metabolite levels-2
	Metabolite levels lipoprotein measures-1
	Metabolite levels small molecules and protein measures-1
	Miserableness-1
	Mood swings-1
	Morning or evening person-1
	Mouth or teeth dental problems: dentures-1
	Mouth or teeth dental problems: mouth ulcers-1
	Nap during day-2
	Nervous feelings-1
	Neuroticism score-1
	No blood clot, bronchitis, emphysema, asthma, rhinitis, eczema or allergy diagnosed by doctor-1
	No treatment with medication for cholesterol, blood pressure, diabetes, or take exogenous hormones-2
	Non albumin protein levels-1
	Number of self-reported non-cancer illnesses-1
	Number of treatments or medications taken-1
	Other serious medical condition or disability diagnosed by doctor-1
	Pain type experienced in last month: headache-1
	Peak expiratory flow-1
	Plasma lactate levels-1
	PSRC1 transcript levels-1
	Qualifications: college or university degree-1
	Qualifications: none-1
	Relative age of first facial hair-2
	Relative age voice broke-1
	Response to Vitamin E supplementation-1
	Schizophrenia-1
	Self-reported adrenocortical insufficiency or addisons disease-1
	Self-reported angina-3
	Self-reported asthma-3
	Self-reported diabetes-1
	Self-reported gout-2
	Self-reported heart attack or myocardial infarction-3
	Self-reported high cholesterol-18
	Self-reported hyperthyroidism or thyrotoxicosis-1
	Self-reported hypothyroidism or myxoedema-1
	Self-reported malabsorption or coeliac disease-1
	Self-reported psoriasis-1
	Self-reported sarcoidosis-1
	Self-reported sjogrens syndrome or sicca syndrome-1
	Self-reported systemic lupus erythematosis or sle-1
	Self-reported type 1 diabetes-1
	Sensitivity or hurt feelings-1
	Serous invasive ovarian cancer-1
	Serum alpha1 antitrypsin levels-1
	Soluble transferrin receptor-1
	Started insulin within one year diagnosis of diabetes-1
	Treatment with aspirin-4
	Treatment with carbimazole-1
	Treatment with fludrocortisone-1
	Treatment with levothyroxine sodium-1
	Treatment with paracetamol-1
	Treatment with thyroxine product-1
	Unspecified haematuria-1
	Vascular or heart problems diagnosed by doctor: none of the above-2
	Vitamin E-5
	Years of educational attainment-1
	Years of educational attainment in males-1
