# Supplementary material for: Exploring the causal effect of omega-3 polyunsaturated fatty acid levels on the risk of type 1 diabetes: a Mendelian randomization study
Source: Front Genet. 2024 Jul 8;15:1353081. doi: 10.3389/fgene.2024.1353081 (PMC11260775; doi:10.3389/fgene.2024.1353081)
Supplement: Supplementary file 6 [file Table5.XLSX]

## Sheet: Sheet1
Supplementary Table 1: List of conditionally independent genetic variants used as instruments in the Mendelian randomization study
RSID	CHR	POS	BETA	SE	P.v	EAF	EA	NEA	PRX	PRX_EA	PRX_NEA
rs73109460	7	44792326	0.0351	0.0373	0.3466	0.1249	A	G	rs56230523	T	G
rs55891451	10	96731788	-0.0525	0.0296	0.0761798	0.2043	C	A	rs9332172	G	A
rs34663616	15	58569330	0.0193	0.0353	0.5843	0.1452	A	C
rs6129624	20	39167592	0.0295	0.025	0.238	0.3375	A	G						88080
rs2394976	6	31311912	0.5843	0.033	2.89868e-70	0.172	T	G
rs6882345	5	156397673	-0.0004	0.0242	0.9878	0.6326	A	G
rs4860987	4	69491284	-0.0085	0.0328	0.7945	0.2575	T	A
rs4000713	7	25990597	-0.02	0.0263	0.4482	0.2921	A	G
rs144018203	11	116916060	0.0105	0.1258	0.9332	0.0115	C	G
rs182611493	19	19458388	0.0457	0.1158	0.693201	0.0146	G	A
rs1800978	9	107665978	0.0889	0.0348	0.0105801	0.127	G	C
rs6601924	10	5247302	-0.0029	0.0324	0.9286	0.847	C	T
rs1167998	1	62931632	0.0359	0.0246	0.1448	0.6504	A	C
rs1260326	2	27730940	0.0331	0.0239	0.1663	0.5993	C	T
rs35135293	2	20363666	-0.0254	0.0236	0.282	0.5163	T	C
rs11563251	2	234679384	-0.0048	0.0381	0.8989	0.1179	T	C
rs3129962	6	32379383	-0.3573	0.0367	1.85183e-22	0.2079	C	G
rs3129962	6	32379383	0.7618	0.0353	3.65595e-103	0.1358	A	G
rs10455872	6	161010118	-0.0114	0.044	0.795	0.0878	G	A
rs139974673	15	44027885	-0.0223	0.0742	0.7641	0.0267	C	T
rs737338	19	11347657	-0.0097	0.062	0.8752	0.0418	T	C
rs72789541	16	15127534	0.0089	0.0263	0.735401	0.2922	A	T
rs10184054	2	21203877	-0.0042	0.028	0.8809	0.2247	G	C
rs9304381	18	47158234	-0.0359	0.0306	0.242	0.8251	T	C
rs13424225	2	241214158	-0.0224	0.0244	0.3591	0.4475	T	G
rs62466318	7	73042085	-0.0244	0.0302	0.4192	0.2029	T	C
rs9987289	8	9183358	0.0321	0.0412	0.4371	0.91	G	A
rs964184	11	116648917	0.0272	0.0342	0.4265	0.8628	C	G
rs261290	15	58678720	0.0146	0.0248	0.5553	0.6507	C	T
rs117733303	6	160922870	-0.0544	0.087	0.5313	0.0197	G	A
rs143355652	11	61453822	0.1419	0.1073	0.186	0.0127	T	C
rs12226389	11	61823630	-0.0231	0.0308	0.4536	0.1875	C	T
rs5112	19	45430280	-0.0174	0.0291	0.550201	0.542	G	C
rs633695	15	58725839	-0.0205	0.0272	0.451	0.29	G	A
rs77960347	18	47109955	0.0274	0.103	0.7903	0.0154	G	A
rs1132899	19	45448036	-0.0664	0.0254	0.00901094	0.5099	C	T
rs117143374	21	40555561	-0.0416	0.0346	0.2296	0.1409	C	T
rs3018731	11	61248776	-0.0338	0.0281	0.2288	0.6983	G	A
rs174564	11	61588305	-0.0487	0.0248	0.0492901	0.3445	G	A
rs6693447	1	2330190	0.0495	0.0255	0.0518704	0.4572	G	T
rs11242109	5	131677047	0.0137	0.0235	0.560101	0.4788	T	G
rs112875651	8	126506694	0.0385	0.0255	0.1307	0.4062	A	G
rs58542926	19	19379549	-0.0157	0.0436	0.718399	0.0829	T	C
rs16940904	17	44186063	-0.0952	0.0281	0.000688098	0.2355	T	C
rs629301	1	109818306	0.0582	0.0284	0.0401301	0.7769	T	G
rs7819706	8	19844415	0.0159	0.0354	0.6538	0.1218	G	A
rs673335	11	75450576	0.0229	0.0316	0.4686	0.1592	C	T
rs7924036	10	65191645	0.0052	0.0234	0.823	0.5034	T	G
rs1672811	16	15501099	-0.0214	0.0271	0.4307	0.7498	C	T
rs7970695	12	121423376	-0.001	0.024	0.9677	0.6208	A	G
KEY
RSID	Reference SNP cluster ID
CHR	Chromosome
POS	Position of the variant with reference to GRCh37, Hg19
BETA	Effect size of snp on outcome
SE	Standard error of effect size estimate
P.v	Level of marginal significance against the null hypothesis of no association between variant and outcome
EAF	Effect allele freguency
EA	Effect allele
NEA	Non-effect allele
PRX	Proxy snp
PRX_EA	Proxy effect allele
PRX_NEA	Proxy non-effect allele
